# Supplementary material for: Microarray gene expression profiles from mature gonad tissues of Atlantic bluefin tuna, Thunnus thynnus in the Gulf of Mexico
Source: BMC Genomics. 2012 Oct 5;13:530. doi: 10.1186/1471-2164-13-530 (PMC3478158; doi:10.1186/1471-2164-13-530)
Supplement: Additional file 1 — Table listing all ESTs represented on the BFT 4X44K microarray detected as significantly differentially over-expressed in T. thynnus female gonad tissue in comparison to male gonad tissue. A total of 737 ESTs are listed. Fold change from the microarray analysis is indicated as well as their putative sequence annotations and accession numbers where available. [file 1471-2164-13-530-S1.xls]

## Sheet: Female supplement
T. thynnus EST identifier	T. thynnus EST Accession Number	Relative Absolute Fold Change	Blast2goannotations	GO biological process	GO cellular component	GO molecular function	GO(Avadis)
TTC00445	EC092121	6.7112	3-hydroxymethyl-3-methylglutaryl-coenzyme a lyase
TTC00037	EC091673	5.15538	4s ribosomal protein s27
TTC04850	EG631155	3.90376	4s ribosomal protein s27		ribonucleoprotein complex;	metal ion binding;	GO:0046872|GO:0030529
TTC00863	EC092591	2.11066	52 kda repressor of the inhibitor of the protein kise
TTC00724	EC092431	2.64307	6-4 photolyase	DNA repair;		DNA (6-4) photolyase activity;	GO:0003914|GO:0006281
TTC00464	EC092143	3.38061	acid phosphatase tartrate resistant
TTC00542	EC092229	3.36698	acid phosphatase tartrate resistant
TTC01138	EC092902	3.07741	acid phosphatase tartrate resistant
TTC01219	EC092991	2.88614	acid phosphatase tartrate resistant
TTC00066	EC091702	2.6803	acid phosphatase tartrate resistant precursor		cell part;		GO:0044464
TTC00238	EC091889	3.71386	acrosomal matrix component am67
TTC02466	EC917806	3.66036	activating transcription factor 4	positive regulation of transcription from RNA polymerase II promoter; gluconeogenesis; response to stress;	transcription factor complex; cytoplasm; membrane;	GABA receptor binding; protein C-terminus binding; sequence-specific DNA binding; transcription activator activity; protein dimerization activity; transcription factor activity; specific RNA polymerase II transcription factor activity;	GO:0005667|GO:0050811|GO:0045944
TTC00872	EC092601	3.92211	acyl- synthetase long-chain family member 6	acyl-CoA metabolic process; neuroblast proliferation;	integral to membrane; peroxisomal membrane; mitochondrial outer membrane; microsome; endoplasmic reticulum membrane; plasma membrane;	long-chain-fatty-acid-CoA ligase activity; protein binding; magnesium ion binding;	GO:0004467|GO:0006637|GO:0016021
TTC06792	EH667786	4.19041	acyl-coenzyme a binding domain containing 7	transport;		acyl-CoA binding;	GO:0000062|GO:0006810
TTC00755	EC092467	6.42607	af12881_1zpc domain containing protein 2
TTC04590	EG630845	4.31513	af12881_1zpc domain containing protein 2
TTC04019	EG630149	2.40703	aldehyde dehydrogese 1 member l1	cellular metabolic process;		catalytic activity;	GO:0044237|GO:0003824
TTC00570	EC092259	5.56766	alpha-1 tubulin	cellular process;			GO:0009987
TTC00935	EC092671	4.18582	alveolin [Oryzias latipes]
TTC06488	EH667416	2.6826	ambp protein precursor
TTC00291	EC091951	10.2437	and ph domain containing 4
TTC03875	EG629977	2.70804	ankyrin repeat and zinc finger domain containing 1			metal ion binding;	GO:0046872
TTC03417	EC918905	2.41885	annexin a1a
TTC02549	EC917896	2.27645	annexin a5
TTC08608	EL611570	3.87563	apolipoprotein c-i	lipoprotein metabolic process;	extracellular region;		GO:0005576|GO:0042157
TTC06927	EH667957	3.40226	apolipoprotein c-i	lipoprotein metabolic process;	extracellular region;		GO:0005576|GO:0042157
TTC07948	EL610774	3.05993	apolipoprotein c-i	lipoprotein metabolic process;	extracellular region;		GO:0005576|GO:0042157
TTC08503	EL611446	2.98159	apolipoprotein c-i
TTC06526	EH667459	2.89037	apolipoprotein c-i	lipoprotein metabolic process;	extracellular region;		GO:0005576|GO:0042157
TTC07062	EH668129	2.83829	apolipoprotein c-i
TTC06561	EH667505	2.76341	apolipoprotein c-i
TTC07899	EL610718	2.75259	apolipoprotein c-i
TTC04032	EG630164	2.63715	apolipoprotein c-i
TTC06633	EH667586	2.62912	apolipoprotein c-i	lipoprotein metabolic process;	extracellular region;		GO:0005576|GO:0042157
TTC07343	EH668469	2.54963	apolipoprotein c-i
TTC06566	EH667511	2.54678	apolipoprotein c-i
TTC06848	EH667858	2.19114	apolipoprotein c-i
TTC07685	EH668890	2.15471	apolipoprotein c-i
TTC01145	EC092909	4.64855	apolipoprotein d	tissue regeneration;	intracellular;	binding;	GO:0005488|GO:0042246|GO:0005622
TTC00584	EC092275	5.01619	aquaporin [Solea senegalensis]		membrane;		GO:0016020
TTC02704	EC918066	4.48074	aquaporin [Solea senegalensis]
TTC04425	EG630647	5.70555	aquaporin 1	transport;	integral to membrane;	transporter activity;	GO:0005215|GO:0016021|GO:0006810
TTC04368	EG630581	5.23168	aquaporin 1
TTC00180	EC091829	4.47665	aquaporin 1
TTC05681	EH000271	2.61225	asparaginyl endopeptidase			hydrolase activity;	GO:0016787
TTC00004	EC091636	10.4603	baculoviral iap repeat-containing 5b
TTC00444	EC092120	7.4999	baculoviral iap repeat-containing 5b		intracellular;		GO:0005622
TTC00510	EC092191	6.1932	baculoviral iap repeat-containing 5b		intracellular;		GO:0005622
TTC04339	EG630546	5.55387	baculoviral iap repeat-containing 5b
TTC04927	EG999405	2.27262	basic transcription factor 3	in utero embryonic development; transcription from RNA polymerase II promoter; regulation of transcription, DNA-dependent;	nucleus;	RNA polymerase II transcription factor activity; protein binding;	GO:0003702|GO:0005634|GO:0001701
TTC07090	EH668164	5.2572	beta 1	galactose catabolic process;	soluble fraction; lysosome; beta-galactosidase complex;	cation binding; protein binding; galactoside binding; beta-galactosidase activity;	GO:0043169|GO:0019388|GO:0005625
TTC05018	EG999514	2.60607	beta precursor
TTC00381	EC092047	4.65526	bone morphogenetic protein 1b			hydrolase activity;	GO:0016787
TTC05797	EH000411	2.74432	bsg protein
TTC00507	EC092188	2.15632	btg3 protein
TTC06711	EH667682	2.31585	c1 inhibitor
TTC00593	EC092284	5.54764	c18orf32 homolog
TTC03181	EC918629	8.78557	c4b-binding protein alpha chain precursor
TTC00095	EC091733	4.4339	c4b-binding protein alpha chain precursor
TTC04596	EG630853	3.76812	cathepsin k	bone resorption; proteolysis;	extracellular space; lysosome;	protein binding; cysteine-type endopeptidase activity;	GO:0005515|GO:0045453|GO:0005615
TTC06758	EH667736	2.97955	cathepsin l
TTC00346	EC092009	4.82738	cathepsin s
TTC00235	EC091886	3.75307	cathepsin s			cysteine-type peptidase activity;	GO:0008234
TTC00230	EC091881	5.45921	cathepsin s precursor
TTC04658	EG630923	5.20644	cathepsin s precursor			cysteine-type peptidase activity;	GO:0008234
TTC00689	EC092390	4.90282	cathepsin s precursor			hydrolase activity;	GO:0016787
TTC00766	EC092478	4.79283	cathepsin s precursor	proteolysis;		cysteine-type endopeptidase activity;	GO:0006508|GO:0004197
TTC04399	EG630616	4.68705	cathepsin s precursor			hydrolase activity;	GO:0016787
TTC00605	EC092298	4.49667	cathepsin s precursor
TTC00046	EC091682	4.35036	cathepsin s precursor			peptidase activity;	GO:0008233
TTC04464	EG630693	4.1531	cathepsin s precursor	proteolysis;		cysteine-type endopeptidase activity;	GO:0006508|GO:0004197
TTC03963	EG630084	4.02682	cathepsin s precursor
TTC01357	EC093148	3.73698	cathepsin s precursor	proteolysis;		cysteine-type endopeptidase activity;	GO:0006508|GO:0004197
TTC03943	EG630062	2.03417	cathepsin s precursor
TTC00085	EC091723	10.2788	cathepsin z precursor
TTC01243	EC093018	3.88	cathepsin z precursor
TTC00340	EC092003	2.36617	cathepsin z precursor
TTC07590	EH668773	4.13112	cc chemokine		extracellular region;	cytokine activity;	GO:0005576|GO:0005125
TTC08124	EL610993	3.63856	cd29 antigen-like protein e
TTC04872	EG999342	3.6492	cd82 isoform cra_b		integral to membrane;	protein binding;	GO:0005515|GO:0016021
TTC00475	EC092155	2.23161	cdc28 protein kise regulatory subunit 1b	cell proliferation; regulation of cyclin-dependent protein kinase activity; cell division;	nucleoplasm;	protein binding; cyclin-dependent protein kinase regulator activity;	GO:0005654|GO:0005515|GO:0008283
TTC00956	EC092694	3.28635	cell division cycle 2 homolog
TTC04940	EG999420	4.34826	ceroid- neurol 5	lysosome organization; visual perception;	lysosome; vacuolar lumen;	protein binding;	GO:0005764|GO:0005515|GO:0007040
TTC01197	EC092965	3.58225	choriogenin hminor
TTC04136	EG630294	2.92939	choriogenin l
TTC04725	EG630996	4.35853	chorion protein
TTC04732	EG631004	2.04638	chromosome 7 open reading frame 59
TTC04021	EG630151	7.49373	chromosome 9 open reading frame 82
TTC00143	EC091786	3.40527	claudin 7		membrane part; plasma membrane;		GO:0044425
TTC04644	EG630906	3.70147	cofilin 1 (non-muscle)	Rho protein signal transduction; anti-apoptosis; cell projection organization; negative regulation of cell size; response to protein stimulus; protein import into nucleus;	lamellipodium; cytoplasm; nucleus;	actin binding;	GO:0030027|GO:0007266|GO:0003779
TTC03956	EG630076	3.22503	cofilin-2
TTC00940	EC092678	2.33704	coiled-coil domain containing 57
TTC00425	EC092099	2.74854	coiled-coil domain-containing protein 58
TTC00018	EC091651	3.96112	coiled-coil-helix-coiled-coil-helix domain containing 5
TTC06705	EH667676	2.20963	complement c1q-like protein 4 precursor
TTC08374	EL611287	3.27797	complement component c3
TTC06523	EH667456	4.41758	complement factor h precursor
TTC07295	EH668413	2.80716	complement factor h precursor
TTC04092	EG630243	3.50519	complement receptor-like protein 1
TTC03870	EG629972	3.93257	cyclin a2	cellular process;	intracellular part;		GO:0044424|GO:0009987
TTC00554	EC092242	5.49957	cyclin b1
TTC04297	EG630495	4.3114	cyclin b1	cellular process;			GO:0009987
TTC04155	EG630317	3.65426	cyclin b1	cell cycle;			GO:0007049
TTC04579	EG630833	3.54059	cyclin b1
TTC00314	EC091974	3.33236	cyclin b1	mitosis; cell division;	nucleus;		GO:0005634|GO:0007067
TTC01146	EC092910	4.43714	cystatin precursor			cysteine-type endopeptidase inhibitor activity;	GO:0004869
TTC04082	EG630228	2.4501	cysteinyl-tr synthetase			binding;	GO:0005488
TTC00589	EC092280	4.15438	cytochrome c			heme binding; electron carrier activity;	GO:0020037
TTC00067	EC091703	2.64466	cytochrome c			metal ion binding;	GO:0046872
TTC00361	EC092027	7.65098	cytochrome c oxidase copper chaperone	copper ion transport;	mitochondrial intermembrane space;	copper chaperone activity;	GO:0005758|GO:0006825|GO:0016531
TTC00531	EC092216	5.67244	cytochrome c oxidase copper chaperone	copper ion transport;	mitochondrial intermembrane space;	copper chaperone activity;	GO:0005758|GO:0006825|GO:0016531
TTC01710	EC421759	5.08068	cytochrome c oxidase copper chaperone	copper ion transport;	mitochondrial intermembrane space;	copper chaperone activity;	GO:0005758|GO:0006825|GO:0016531
TTC00546	EC092234	2.60931	cytochrome c oxidase copper chaperone	copper ion transport; brain development; heart development;	mitochondrial intermembrane space;	enzyme activator activity; copper chaperone activity;	GO:0005758|GO:0006825|GO:0008047
TTC08588	EL611549	2.90262	cytochrome family subfamily polypeptide 1	oxidation reduction;		heme binding; 1-alpha,25-dihydroxyvitamin D3 (1,25-(OH)2D3) 24-hydroxylase activity;	GO:0020037|GO:0055114
TTC07962	EL610790	4.32843	cytochrome p451c1			metal ion binding;	GO:0046872
TTC00887	EC092618	5.32272	cytochrome testis	hydrogen peroxide metabolic process; transport; DNA fragmentation during apoptosis; electron transport chain;	mitochondrial matrix; cytosol;	electron transporter, transferring electrons from CoQH2-cytochrome c reductase complex and cytochrome c oxidase complex activity; heme binding;	GO:0045155|GO:0005759|GO:0042743
TTC00058	EC091694	5.59432	d h quinone 1
TTC00001	EC091633	4.77037	d h quinone 1
TTC00884	EC092615	3.87975	d h quinone 1			oxidoreductase activity; electron carrier activity; coenzyme binding;	GO:0016491
TTC03088	EC918524	4.2167	d replication inhibitor
TTC00204	EC091855	2.54969	d replication inhibitor
TTC00428	EC092102	3.79288	d-damage-inducible transcript 4 protein
TTC03411	EC918899	2.50065	ddb2 protein	cellular biopolymer metabolic process; primary metabolic process;			GO:0034960
TTC04636	EG630898	2.96034	d-directed r polymerases i and iii subunit rpac2	transcription;	nucleoplasm;	DNA-directed RNA polymerase activity; DNA binding; protein dimerization activity;	GO:0005654|GO:0003899|GO:0006350
TTC05772	EH000381	2.51043	d-dopachrome decarboxylase			lyase activity;	GO:0016829
TTC05435	EG999992	4.87826	death-associated 1-a
TTC00732	EC092439	3.26801	death-associated 1-a
TTC04793	EG631082	2.93096	death-associated 1-a
TTC04226	EG630414	2.63593	death-associated 1-a
TTC02548	EC917895	4.52858	dehydrogese reductase (sdr family) member 3
TTC00518	EC092201	2.68845	deoxycytidine kise
TTC03992	EG630116	2.51362	dh dehydrogese 1 alpha assembly factor 2
TTC00637	EC092333	2.69684	dimethylarginine dimethylaminohydrolase 2	nitric oxide biosynthetic process; protein amino acid nitrosylation;		dimethylargininase activity; zinc ion binding;	GO:0006809|GO:0016403
TTC00175	EC091823	2.02435	dnl2 protein		P granule; nucleus;		GO:0043186
TTC04531	EG630776	5.64199	ecto-adp-ribosyltransferase 5 precursor
TTC00493	EC092174	7.55074	egg envelope glycoprotein
TTC01165	EC092929	3.46549	egg envelope glycoprotein
TTC04306	EG630505	3.00357	egg envelope glycoprotein
TTC00056	EC091692	6.36476	egg membrane protein
TTC00654	EC092352	4.17378	egg membrane protein
TTC00909	EC092643	3.51521	elongation of very long chain fatty acids protein 1
TTC00209	EC091860	7.613	epididymal secretory protein e1 precursor
TTC04551	EG630798	7.18196	epididymal secretory protein e1 precursor
TTC00127	EC091768	6.24588	epididymal secretory protein e1 precursor
TTC00514	EC092196	4.52485	epididymal secretory protein e1 precursor
TTC01068	EC092821	3.74196	epididymal secretory protein e1 precursor
TTC00421	EC092095	2.79181	epididymal secretory protein e1 precursor
TTC01194	EC092962	2.14626	epididymal secretory protein e1 precursor
TTC05077	EG999579	2.81324	erythrocyte membrane protein band -like 1		cell part;		GO:0044464
TTC07947	EL610773	3.68113	extracellular matrix protein 1 precursor
TTC00750	EC092461	4.67105	fatty acid binding protein 1b			binding;	GO:0005488
TTC04564	EG630815	4.65822	fatty acid binding protein 1b
TTC04356	EG630567	3.95109	fatty acid binding protein 1b
TTC06400	EH667312	3.75842	fatty acid binding protein 1b	transport;		lipid binding; transporter activity;	GO:0008289|GO:0006810
TTC03876	EG629978	3.51566	fatty acid binding protein 1b
TTC00964	EC092703	2.78828	fatty acid binding protein h6-isoform
TTC01498	EC421545	9.61963	fatty acid-binding adipocyte	transport; response to vitamin B3;		transporter activity; lipid binding;	GO:0005215|GO:0006810
TTC07800	EL610584	4.35834	fatty acid-binding heart			binding;	GO:0005488
TTC07680	EH668885	2.46724	fructose-bisphosphate aldolase b
TTC06441	EH667362	3.40303	gastrula specific embryonic protein 1
TTC03712	EC919244	2.57328	gastrula zinc finger protein
TTC04683	EG630950	2.06536	general transcription factor iih subunit 5	nucleotide-excision repair; regulation of transcription, DNA-dependent;	nucleus;	DNA binding;	GO:0005634|GO:0003677|GO:0006289
TTC00368	EC092034	7.9824	general transcription factor iiiaa
TTC04502	EG630742	4.70795	general transcription factor iiiaa			binding;	GO:0005488
TTC04453	EG630680	3.66494	general transcription factor iiiaa			nucleic acid binding;	GO:0003676
TTC01286	EC093066	3.52462	GI2196 [Drosophila mojavensis]
TTC01320	EC093106	2.54788	GK13553 [Drosophila willistoni]
TTC02539	EC917885	2.70244	glia maturation factor gamma		intracellular;	growth factor activity; actin binding;	GO:0008083|GO:0005622
TTC03878	EG629981	2.52284	glioma tumor suppressor candidate region gene 2
TTC07941	EL610767	3.04329	glutamine synthetase	glutamine biosynthetic process;		glutamate-ammonia ligase activity;	GO:0006542|GO:0004356
TTC08034	EL610885	2.70757	glutamine synthetase			catalytic activity;	GO:0003824
TTC04523	EG630767	3.73037	glutaryl- dehydrogese
TTC05826	EH000446	5.31281	glutathione peroxidase 1	oxidation reduction; response to oxidative stress;		glutathione peroxidase activity; selenium binding;	GO:0004602|GO:0055114
TTC00155	EC091800	3.78161	glutathione s-transferase
TTC01905	EC421957	2.42529	glutathione s-transferase (gst ) (gst class-alpha) (gst a4-4) (gsta4-4)	metabolic process;	cytoplasm;	glutathione transferase activity;	GO:0008152|GO:0004364|GO:0005737
TTC08488	EL611427	4.0072	glutathione transferase omega-1	metabolic process;	cytoplasm;	glutathione transferase activity;	GO:0008152|GO:0004364|GO:0005737
TTC02413	EC917745	2.13562	growth arrest and d-damage-inducible protein gadd45 alpha
TTC00446	EC092122	4.75014	growth differentiation factor 9		extracellular region;	growth factor activity;	GO:0005576|GO:0008083
TTC01354	EC093144	3.51349	h2a histone member x	double-strand break repair via homologous recombination; spermatogenesis; DNA damage checkpoint;	XY body; replication fork; nucleoplasm;	damaged DNA binding; protein binding;	GO:0001741|GO:0000724|GO:0003684
TTC01231	EC093006	3.49076	h2a histone member x	cellular process;	chromatin; nuclear part;	binding;	GO:0009987|GO:0000785|GO:0005488
TTC07245	EH668350	6.34716	heme oxygese	metabolic process;		oxidoreductase activity;	GO:0008152|GO:0016491
TTC04992	EG999482	3.35197	hira interacting protein 3
TTC00376	EC092042	5.21288	histone h2a
TTC01271	EC093051	2.9742	histone h2a	double-strand break repair via homologous recombination; spermatogenesis; nucleosome assembly;	nucleosome; male germ cell nucleus; XY body; replication fork; nucleoplasm;	damaged DNA binding; zinc ion binding; protein binding;	GO:0000724|GO:0000786|GO:0003684
TTC04785	EG631073	3.34792	hypothetical protein [Oreochromis mossambicus]
TTC00729	EC092436	5.27754	importin alpha
TTC00007	EC091639	5.7081	importin alpha 1a	protein import into nucleus;	cytoplasm; nuclear pore;	binding; protein transporter activity;	GO:0005737|GO:0005488|GO:0006606
TTC04660	EG630926	5.56266	importin alpha 1a
TTC00218	EC091869	4.81976	importin alpha 1a
TTC00153	EC091798	3.03924	importin alpha 1a
TTC00297	EC091957	2.29655	importin alpha 1a
TTC04504	EG630745	5.07589	importin alpha-2 subunit (karyopherin alpha-2 subunit) (srp1-alpha) (rag cohort protein 1) isoform 1
TTC04261	EG630454	2.26675	interferon induced with helicase c domain 1		intracellular;	nucleic acid binding;	GO:0003676|GO:0005622
TTC00974	EC092713	2.47186	isoform cra_a
TTC02376	EC917706	2.95254	junction plakoglobin	cell adhesion;	cytoplasm; soluble fraction; catenin complex; membrane fraction; desmosome; nucleus;	cytoskeletal protein binding; protein phosphatase binding;	GO:0008092|GO:0007155|GO:0005737
TTC00823	EC092544	7.02653	karyopherin alpha 2	transport;			GO:0006810
TTC00353	EC092017	5.9936	karyopherin alpha 2	regulation of transcription by glucose; intracellular protein transport;	intracellular part;		GO:0044424|GO:0046015
TTC00735	EC092444	2.71322	karyopherin alpha 2 (rag cohort importin alpha 1)	protein import into nucleus;	cytoplasm; nuclear pore;	binding; protein transporter activity;	GO:0005737|GO:0005488|GO:0006606
TTC00632	EC092328	4.32135	kelch domain containing 1
TTC01329	EC093117	3.89439	kinesin family member 2a
TTC04528	EG630773	4.0581	latexin
TTC03144	EC918588	2.72633	LBH [Salmo salar]
TTC04868	EG631175	2.32162	leptin receptor
TTC01188	EC092955	5.22638	limb bud and heart development homolog	transcription;			GO:0006350
TTC04667	EG630933	8.53547	linker histone h1m	nucleosome assembly;	nucleosome; nucleus;	DNA binding;	GO:0003677|GO:0000786|GO:0006334
TTC03913	EG630025	5.58525	linker histone h1m	nucleosome assembly;	nucleosome; nucleus;	DNA binding;	GO:0003677|GO:0000786|GO:0006334
TTC00929	EC092665	5.03018	linker histone h1m	nucleosome assembly;	nucleosome; nucleus;	DNA binding;	GO:0003677|GO:0000786|GO:0006334
TTC00259	EC091916	4.39078	linker histone h1m		chromatin;		GO:0000785
TTC00728	EC092435	4.13078	linker histone h1m	nucleosome assembly;	nucleosome; nucleus;	DNA binding; protein binding;	GO:0003677|GO:0000786|GO:0006334
TTC00302	EC091962	2.27172	linker histone h1m	nucleosome assembly;	nucleosome; nucleus;	DNA binding; protein binding;	GO:0003677|GO:0000786|GO:0006334
TTC04149	EG630310	2.41772	loc1126638 protein
TTC04775	EG631060	4.41114	loc1135321 protein
TTC08511	EL611457	2.08901	lower subunit			transition metal ion binding;	GO:0046914
TTC06828	EH667834	2.10968	male-specific protein
TTC03386	EC918870	2.0039	mannose-1-phosphate guanyltransferase alpha-a			transferase activity;	GO:0016740
TTC00914	EC092648	3.703	membrane cofactor protein
TTC03283	EC918752	2.03081	methionyl tr synthetase	methionyl-tRNA aminoacylation;	mitochondrial matrix;	methionine-tRNA ligase activity; nucleotide binding;	GO:0004825|GO:0005759|GO:0006431
TTC00802	EC092521	3.05319	methyl- binding domain protein 2	tissue development; methylation-dependent chromatin silencing; histone acetylation; in utero embryonic development;	nucleolus; NuRD complex; heterochromatin; cytoplasm;	DNA binding; protein binding; chromatin binding;	GO:0009888|GO:0003677|GO:0005730
TTC00437	EC092113	2.27869	methyltransferase like 12
TTC00079	EC091717	5.90173	microtubule-associated protein 1 light chain 3 gamma		organelle; intracellular part;		GO:0043226
TTC04273	EG630468	4.99492	microtubule-associated protein 1 light chain 3 gamma		cell part;		GO:0044464
TTC00159	EC091804	4.22507	microtubule-associated protein 1 light chain 3 gamma	modification-dependent protein catabolic process; autophagy;	endomembrane system; autophagic vacuole; organelle membrane; cytoplasmic vesicle; microtubule;		GO:0012505|GO:0019941
TTC00390	EC092057	3.56561	microtubule-associated protein 1 light chain 3 gamma
TTC00287	EC091947	2.89699	microtubule-associated protein 1 light chain 3 gamma	modification-dependent protein catabolic process; autophagy;	endomembrane system; autophagic vacuole; organelle membrane; cytoplasmic vesicle; microtubule;		GO:0012505|GO:0019941
TTC00139	EC091782	2.58028	mitochondrial 28s ribosomal protein mitochondrial precursor
TTC00264	EC091921	3.10049	mitochondrial ribosomal protein l14 precursor		mitochondrion;		GO:0005739
TTC03954	EG630073	3.62442	mitochondrial ribosomal protein l54		ribosome; mitochondrion;		GO:0005840
TTC05741	EH000342	2.54307	myelin protein zero-like 3
TTC04493	EG630730	5.83722	myelin-oligodendrocyte glycoprotein precursor
TTC01020	EC092763	5.12427	nei endonuclease viii-like 1	base-excision repair; response to oxidative stress; negative regulation of nuclease activity; nucleotide-excision repair;	cytoplasm; nucleus;	DNA N-glycosylase activity; damaged DNA binding; protein C-terminus binding; DNA-(apurinic or apyrimidinic site) lyase activity; zinc ion binding;	GO:0006284|GO:0019104|GO:0005737
TTC00661	EC092360	5.573	neuropeptide b precursor
TTC00535	EC092220	4.85427	novel protein
TTC00289	EC091949	4.14506	novel protein
TTC04460	EG630688	3.87117	novel protein
TTC00177	EC091825	3.00853	novel protein
TTC00619	EC092314	3.88064	novel protein (zgc:15358)
TTC01242	EC093017	7.49957	novel protein vertebrate denn madd domain containing 2c
TTC04154	EG630316	8.55359	novel protein with zo pellucida-like domain
TTC04773	EG631058	3.31208	novel protein with zo pellucida-like domain
TTC00418	EC092092	3.05792	novel protein with zo pellucida-like domain
TTC04501	EG630741	2.8192	novel protein with zo pellucida-like domain
TTC04507	EG630748	3.11627	ntf2-related export protein 2
TTC03505	EC919006	2.97008	nuclear fragile x mental retardation protein interacting protein 1
TTC02533	EC917878	2.45587	nuclear protein 1
TTC02861	EC918247	2.44319	nuclear protein 1	response to stimulus; regulation of developmental process; regulation of cellular process;			GO:0050896
TTC00298	EC091958	2.53056	nucleoside diphosphate kise	pyrimidine ribonucleoside triphosphate biosynthetic process;	cell part;	kinase activity; nucleotide binding;	GO:0009209|GO:0044464|GO:0016301
TTC07269	EH668385	11.9306	nucleoside phosphorylase
TTC08451	EL611383	3.20067	nucleoside phosphorylase			transferase activity, transferring glycosyl groups;	GO:0016757
TTC00402	EC092070	2.28408	nucleoside phosphorylase
TTC00707	EC092410	2.83272	ornithine decarboxylase 1	polyamine biosynthetic process;		ornithine decarboxylase activity;	GO:0004586|GO:0006596
TTC00880	EC092610	3.75081	peptidyl-prolyl cis-trans mitochondrial precursor
TTC00693	EC092395	2.73719	peptidylprolyl isomerase f (cyclophilin f)
TTC00662	EC092361	3.59067	phosducin-like 3	apoptosis;	cytoplasm;	protein binding;	GO:0005515|GO:0005737|GO:0006915
TTC04859	EG631164	3.25821	phosducin-like 3
TTC00260	EC091917	2.2983	phosphoglycerate mutase family member 5	metabolic process;	nucleus;	catalytic activity;	GO:0005634|GO:0008152|GO:0003824
TTC04340	EG630547	3.64352	pleckstrin homology domain family j member 1
TTC00362	EC092028	3.3487	polymerase i polypeptide 16kda		nucleoplasm;	binding;	GO:0005654|GO:0005488
TTC00182	EC091831	4.58385	PREDICTED: hypothetical protein isoform 1 [Danio rerio]
TTC02916	EC918314	3.06229	prefoldin subunit 6	protein folding;	prefoldin complex;	unfolded protein binding;	GO:0051082|GO:0006457|GO:0016272
TTC07664	EH668867	3.5193	procollagen c-endopeptidase enhancer		extracellular region;	protein binding;	GO:0005515|GO:0005576
TTC02159	EC422220	2.21721	protein arginine methyltransferase 5
TTC05297	EG999838	2.0147	pseudouridine synthase homolog 1
TTC07045	EH668106	5.28965	purine nucleoside phosphorylase	nucleoside metabolic process;		purine-nucleoside phosphorylase activity;	GO:0004731|GO:0009116
TTC02853	EC918237	4.14271	purine nucleoside phosphorylase	nucleoside metabolic process;		purine-nucleoside phosphorylase activity;	GO:0004731|GO:0009116
TTC00877	EC092607	4.34708	rab guanine nucleotide exchange factor 1	modification-dependent protein catabolic process; protein transport;	endosome;	DNA binding; zinc ion binding;	GO:0003677|GO:0005768|GO:0019941
TTC00017	EC091649	2.71047	rab guanine nucleotide exchange factor 1
TTC04230	EG630418	3.49667	regulatory factor x-associated protein		nucleus;	transcription activator activity; DNA binding;	GO:0005634|GO:0016563
TTC04321	EG630522	5.76764	retinol binding protein cellular			binding;	GO:0005488
TTC02444	EC917781	2.91588	reverse transcriptase-like protein
TTC00278	EC091937	3.42811	ribonuclease p mrp protein subunit pop5
TTC04423	EG630645	2.77348	ribonuclease p mrp protein subunit pop5
TTC00865	EC092593	2.51311	ribosomal protein l3
TTC02914	EC918311	3.35127	ribosomal protein s27	translational elongation;	cytosolic small ribosomal subunit; nucleus;	structural constituent of ribosome; protein binding;	GO:0003735|GO:0006414|GO:0022627
TTC03871	EG629973	2.94273	riken cd 221411k11 gene
TTC00821	EC092542	5.61719	s1 calcium binding protein a1		cytosol; sarcoplasmic reticulum;	S1 alpha binding; S1 beta binding; protein homodimerization activity; calcium ion binding; zinc ion binding; ATPase binding;	GO:0005829|GO:0048155
TTC02879	EC918269	3.22305	secreted cysteine-rich
TTC03894	EG629998	2.53415	selenoprotein 2a	cell redox homeostasis;		selenium binding;	GO:0008430|GO:0045454
TTC06414	EH667329	4.55482	serine (or cysteine) proteise clade a (alpha-1 antitrypsin) member 1			serine-type endopeptidase inhibitor activity;	GO:0004867
TTC06363	EH667271	4.17505	serine (or cysteine) proteise clade a (alpha-1 antitrypsin) member 1			serine-type endopeptidase inhibitor activity; peptidase activity;	GO:0004867
TTC07674	EH668879	2.70622	serpi1 protein
TTC08498	EL611440	2.00131	serpi1 protein
TTC00167	EC091813	3.20961	sflq611 isoform 4
TTC01205	EC092974	2.57145	sft2 domain containing 2
TTC01309	EC093090	2.72498	shelterin accessory factor	telomere maintenance via telomerase;	nucleolus; chromosome, telomeric region;	telomerase inhibitor activity; nucleic acid binding; protein binding;	GO:0010521|GO:0005730|GO:0007004
TTC04760	EG631040	3.09793	short-chain dehydrogese reductase sdr
TTC00603	EC092296	3.00194	sjchgc4881 protein
TTC00860	EC092588	5.72744	sorting nexin 1
TTC00248	EC091901	4.29459	sorting nexin 1			binding;	GO:0005488
TTC03953	EG630072	3.88428	sorting nexin 1			binding;	GO:0005488
TTC08193	EL611074	3.51427	sparc precursor
TTC00092	EC091730	2.70343	stathmin	intracellular signaling cascade;			GO:0007242
TTC02839	EC918221	2.16696	stathmin	intracellular signaling cascade;			GO:0007242
TTC01094	EC092850	4.22959	tartrate-resistant acid phosphatase type 5
TTC01193	EC092961	3.8085	tartrate-resistant acid phosphatase type 5 precursor
TTC01102	EC092860	3.80281	tartrate-resistant acid phosphatase type 5 precursor
TTC04207	EG630389	3.67027	tartrate-resistant acid phosphatase type 5 precursor
TTC04329	EG630533	3.32738	tartrate-resistant acid phosphatase type 5 precursor		cytoplasmic part;	hydrolase activity;	GO:0044444|GO:0016787
TTC01065	EC092816	3.31144	tartrate-resistant acid phosphatase type 5 precursor
TTC01112	EC092872	3.46079	t-cell receptor type 1
TTC05711	EH000308	4.47417	thiosulfate sulfurtransferase kat
TTC00580	EC092271	2.04229	thymidine kise mitochondrial	nucleobase, nucleoside, nucleotide and nucleic acid metabolic process;	mitochondrion;	thymidine kinase activity; nucleotide binding;	GO:0004797|GO:0005739|GO:0006139
TTC03145	EC918589	4.18075	transcription factor iiia	transcription;	intracellular;	metal ion binding; transcription factor activity;	GO:0046872|GO:0006350|GO:0005622
TTC06365	EH667274	4.34852	transferrin
TTC06421	EH667338	3.61183	transferrin
TTC00959	EC092698	14.4472	transmembrane channel-like 6		endoplasmic reticulum; membrane part;		GO:0005783
TTC02612	EC917966	2.24339	transmembrane protein 14c		integral to membrane; mitochondrial membrane;		GO:0016021
TTC00585	EC092276	2.46153	transmembrane protein 188		integral to membrane;		GO:0016021
TTC00112	EC091752	3.90159	transmembrane protein 22		membrane;		GO:0016020
TTC02117	EC422175	3.22061	u6 snr-associated sm-like protein lsm1 variant 1
TTC00757	EC092469	2.01202	unc-84 homolog a isoform 5	nuclear envelope organization;	cytoplasm; nucleolus; integral to nuclear inner membrane;	protein binding;	GO:0005515|GO:0006998|GO:0005737
TTC06966	EH668007	2.18288	unknown [Sparus aurata]
TTC01128	EC092890	11.4162	unmed protein product [Tetraodon nigroviridis]
TTC00068	EC091704	4.33358	unmed protein product [Tetraodon nigroviridis]
TTC00525	EC092208	4.04493	unmed protein product [Tetraodon nigroviridis]
TTC01204	EC092973	3.2007	unmed protein product [Tetraodon nigroviridis]
TTC00195	EC091845	3.14824	unmed protein product [Tetraodon nigroviridis]
TTC04422	EG630644	2.92724	unmed protein product [Tetraodon nigroviridis]
TTC04532	EG630777	2.85464	unmed protein product [Tetraodon nigroviridis]
TTC04743	EG631016	2.79705	unmed protein product [Tetraodon nigroviridis]
TTC01063	EC092814	2.6996	unmed protein product [Tetraodon nigroviridis]
TTC00544	EC092232	2.64149	unmed protein product [Tetraodon nigroviridis]
TTC00443	EC092119	2.24628	unmed protein product [Tetraodon nigroviridis]
TTC04426	EG630648	4.46253	unq655 pro1286 precursor
TTC00561	EC092249	5.16236	uridine-cytidine kise 2
TTC06983	EH668028	2.48951	warm temperature acclimation-related 65 kda protein
TTC04415	EG630636	6.00237	zgc:91858 protein		integral to membrane;		GO:0016021
TTC05635	EH000218	3.04666	zinc an1-type domain 2a
TTC04199	EG630380	2.38031	zinc cchc domain containing 1
TTC03982	EG630106	5.81492	zo pellucida glycoprotein
TTC00652	EC092350	3.16348	zo pellucida glycoprotein
TTC00944	EC092682	4.2245	zo pellucida glycoprotein 1
TTC00906	EC092640	4.69037	zo pellucida glycoprotein 2
TTC00911	EC092645	4.09096	zo pellucida glycoprotein 4 precursor
TTC00054	EC091690	6.14767	zpc domain containing protein 1
TTC00677	EC092378	5.19245	zpc domain containing protein 1
TTC00305	EC091965	4.4648	zpc domain containing protein 1
TTC00023	EC091658	4.15468	zpc domain containing protein 1
TTC01308	EC093089	3.88957	zpc domain containing protein 1
TTC04050	EG630187	3.31761	zpc domain containing protein 1
TTC00134	EC091777	2.95056	zpc domain containing protein 1
TTC05527	EH000098	2.55697	zpc domain containing protein 1
TTC04608	EG630867	9.5486	zygote arrest 1	multicellular organismal development; sodium ion transport;	cytoplasm; membrane;	bile acid:sodium symporter activity;	GO:0007275|GO:0008508|GO:0005737
TTC04625	EG630885	23.1002
TTC04549	EG630796	19.1906
TTC08022	EL610873	16.9058
TTC01137	EC092901	16.4508
TTC00117	EC091758	13.3897
TTC07638	EH668839	13.3081
TTC04612	EG630871	12.6202
TTC03368	EC918850	11.6428
TTC03983	EG630107	11.5928
TTC04638	EG630900	11.4867
TTC04061	EG630199	10.9453
TTC00254	EC091908	10.8205
TTC04302	EG630501	9.88969
TTC04041	EG630176	9.83459
TTC00405	EC092078	9.82115
TTC04053	EG630190	9.65944
TTC02680	EC918040	9.16366
TTC08286	EL611185	9.05517
TTC04272	EG630466	9.05044
TTC00945	EC092683	8.93133
TTC01363	EC093156	8.88348
TTC07376	EH668509	8.84331
TTC00145	EC091788	8.81067
TTC08570	EL611528	8.46554
TTC04242	EG630431	8.30845
TTC04673	EG630940	8.0462
TTC03926	EG630040	7.99412
TTC01212	EC092983	7.9404
TTC00026	EC091661	7.88163
TTC05393	EG999943	7.72804
TTC04570	EG630822	7.68795
TTC05042	EG999540	7.62277
TTC00279	EC091939	7.59847
TTC04080	EG630226	7.48409
TTC00262	EC091919	7.45977
TTC03118	EC918559	7.43509
TTC00706	EC092409	7.37525
TTC06509	EH667440	7.26693
TTC03501	EC919002	7.16727
TTC03141	EC918585	7.15773
TTC00074	EC091712	6.99071
TTC06754	EH667732	6.95742
TTC04621	EG630881	6.8978
TTC06535	EH667474	6.88103
TTC02720	EC918086	6.85645
TTC06684	EH667649	6.74354
TTC01018	EC092761	6.6778
TTC04561	EG630811	6.61844
TTC04224	EG630411	6.60583
TTC04790	EG631079	6.55696
TTC08398	EL611316	6.53186
TTC05334	EG999880	6.53076
TTC07709	EH668919	6.43026
TTC04010	EG630137	6.39917
TTC06614	EH667566	6.30154
TTC04600	EG630857	6.27041
TTC00327	EC091990	6.20334
TTC04323	EG630524	6.1506
TTC00084	EC091722	6.13503
TTC00080	EC091718	6.12126
TTC04512	EG630755	6.00514
TTC01289	EC093069	5.99014
TTC04472	EG630704	5.93569
TTC05452	EH000013	5.93351
TTC01077	EC092831	5.8479
TTC00249	EC091903	5.82475
TTC03981	EG630105	5.8143
TTC04499	EG630739	5.77023
TTC04005	EG630131	5.7115
TTC03352	EC918833	5.67558
TTC06715	EH667686	5.64234
TTC01366	EC093159	5.58931
TTC01144	EC092908	5.58654
TTC01377	EC421423	5.56778
TTC06882	EH667898	5.54217
TTC00439	EC092115	5.53496
TTC00712	EC092415	5.53099
TTC01055	EC092802	5.51276
TTC03097	EC918534	5.50168
TTC04848	EG631153	5.49373
TTC06474	EH667401	5.43603
TTC00419	EC092093	5.23316
TTC06094	EH379791	5.18715
TTC07033	EH668089	5.16669
TTC00313	EC091973	5.11925
TTC08196	EL611077	5.09043
TTC03044	EC918471	5.03589
TTC02891	EC918282	5.01771
TTC02453	EC917792	4.98069
TTC05482	EH000047	4.94973
TTC00284	EC091944	4.91461
TTC06515	EH667447	4.89504
TTC04172	EG630338	4.82099
TTC01073	EC092827	4.81578
TTC01321	EC093107	4.80048
TTC01290	EC093070	4.7749
TTC00478	EC092158	4.75256
TTC01246	EC093022	4.74405
TTC04318	EG630518	4.70935
TTC03033	EC918459	4.67446
TTC07500	EH668661	4.66467
TTC04338	EG630545	4.64407
TTC00028	EC091663	4.6303
TTC04282	EG630479	4.62618
TTC01054	EC092800	4.61608
TTC07960	EL610788	4.58864
TTC02827	EC918204	4.53666
TTC00560	EC092248	4.53608
TTC04269	EG630463	4.53494
TTC00978	EC092717	4.52627
TTC05397	EG999947	4.52603
TTC03586	EC919098	4.52581
TTC05673	EH000263	4.49023
TTC04465	EG630695	4.48159
TTC01052	EC092798	4.47055
TTC04086	EG630234	4.46229
TTC03252	EC918713	4.44457
TTC06327	EH380044	4.4397
TTC07386	EH668520	4.35775
TTC04877	EG999350	4.34659
TTC06963	EH668004	4.33181
TTC04914	EG999392	4.32069
TTC03896	EG630000	4.30561
TTC00025	EC091660	4.30315
TTC03528	EC919034	4.29485
TTC02647	EC918006	4.20871
TTC00356	EC092020	4.19716
TTC04538	EG630783	4.19407
TTC04619	EG630879	4.17174
TTC04312	EG630512	4.17059
TTC06972	EH668014	4.1636
TTC00201	EC091852	4.15807
TTC04168	EG630334	4.14151
TTC00345	EC092008	4.11272
TTC03840	EC919387	4.0901
TTC05846	EH000468	4.08772
TTC04067	EG630207	4.08674
TTC03891	EG629995	4.08609
TTC04834	EG631135	4.07213
TTC04243	EG630432	4.01811
TTC05029	EG999527	4.01478
TTC08381	EL611295	3.98662
TTC04830	EG631128	3.95696
TTC04691	EG630959	3.95233
TTC00927	EC092663	3.94995
TTC04293	EG630490	3.94837
TTC07148	EH668241	3.92171
TTC00447	EC092123	3.8704
TTC04015	EG630144	3.82833
TTC00006	EC091638	3.80955
TTC05548	EH000124	3.79844
TTC06742	EH667719	3.79566
TTC06683	EH667648	3.79285
TTC06602	EH667554	3.78383
TTC01098	EC092855	3.77962
TTC00253	EC091907	3.76932
TTC03500	EC919001	3.75972
TTC01079	EC092833	3.73449
TTC00533	EC092218	3.72964
TTC04511	EG630754	3.72073
TTC02947	EC918350	3.70581
TTC00049	EC091685	3.70347
TTC01234	EC093009	3.70191
TTC04017	EG630146	3.70151
TTC01351	EC093141	3.70038
TTC03274	EC918740	3.69411
TTC07866	EL610675	3.69255
TTC01081	EC092836	3.68697
TTC06489	EH667417	3.68574
TTC03955	EG630075	3.65217
TTC06563	EH667507	3.65057
TTC06781	EH667772	3.62302
TTC00295	EC091955	3.60515
TTC04601	EG630858	3.57698
TTC03221	EC918676	3.56759
TTC02739	EC918108	3.53346
TTC06528	EH667461	3.51766
TTC05784	EH000394	3.50469
TTC07155	EH668248	3.50089
TTC06704	EH667675	3.45086
TTC00171	EC091817	3.4479
TTC00407	EC092080	3.44047
TTC00622	EC092318	3.43861
TTC01016	EC092759	3.43831
TTC01279	EC093059	3.4269
TTC00573	EC092262	3.4103
TTC00896	EC092630	3.40582
TTC00081	EC091719	3.40281
TTC01142	EC092906	3.39958
TTC08228	EL611115	3.39824
TTC00286	EC091946	3.39702
TTC00831	EC092552	3.38299
TTC02940	EC918343	3.37877
TTC00539	EC092225	3.36526
TTC08465	EL611398	3.36406
TTC06979	EH668023	3.36026
TTC03400	EC918886	3.35942
TTC06783	EH667777	3.35181
TTC06437	EH667357	3.334
TTC08612	EL611574	3.32142
TTC00459	EC092137	3.31232
TTC01660	EC421708	3.30382
TTC00827	EC092548	3.30255
TTC00194	EC091844	3.28996
TTC07248	EH668354	3.26794
TTC06842	EH667851	3.25712
TTC04696	EG630965	3.22806
TTC00972	EC092711	3.22782
TTC08012	EL610861	3.22185
TTC04189	EG630366	3.21955
TTC04808	EG631099	3.19287
TTC04365	EG630578	3.19078
TTC08769	EL611758	3.18861
TTC03957	EG630077	3.17813
TTC06075	EH379771	3.17799
TTC04074	EG630217	3.17759
TTC00903	EC092637	3.17673
TTC02740	EC918109	3.16459
TTC07166	EH668260	3.16242
TTC00103	EC091742	3.1542
TTC05661	EH000248	3.14238
TTC02786	EC918157	3.13778
TTC05754	EH000357	3.13563
TTC05319	EG999864	3.13509
TTC08616	EL611580	3.12756
TTC00565	EC092253	3.09311
TTC07762	EL610530	3.091
TTC02351	EC917677	3.08639
TTC07945	EL610771	3.08425
TTC00685	EC092386	3.07629
TTC04068	EG630208	3.07482
TTC02672	EC918031	3.07346
TTC08113	EL610982	3.0597
TTC03269	EC918734	3.05801
TTC07384	EH668518	3.05077
TTC07108	EH668186	3.04182
TTC02799	EC918174	3.04076
TTC04469	EG630701	3.03681
TTC06732	EH667707	3.03363
TTC03882	EG629986	3.02473
TTC02544	EC917890	3.00135
TTC08375	EL611288	3.00122
TTC04679	EG630946	2.9979
TTC06692	EH667660	2.99089
TTC00747	EC092458	2.98857
TTC07391	EH668526	2.9684
TTC00986	EC092725	2.96821
TTC04357	EG630568	2.96562
TTC01141	EC092905	2.96301
TTC01467	EC421513	2.96252
TTC02076	EC422134	2.96114
TTC05034	EG999532	2.92988
TTC01356	EC093147	2.91985
TTC00618	EC092313	2.91938
TTC01475	EC421521	2.90134
TTC04271	EG630465	2.90067
TTC03750	EC919288	2.89425
TTC06616	EH667568	2.88536
TTC05799	EH000413	2.87231
TTC04777	EG631062	2.86711
TTC07125	EH668209	2.85673
TTC01305	EC093086	2.8512
TTC05358	EG999905	2.84476
TTC03991	EG630115	2.84322
TTC00173	EC091820	2.83995
TTC08493	EL611434	2.83918
TTC03901	EG630007	2.82358
TTC07246	EH668352	2.8198
TTC03079	EC918511	2.81448
TTC04403	EG630622	2.81421
TTC02530	EC917874	2.81407
TTC07441	EH668590	2.81255
TTC01163	EC092927	2.81058
TTC00096	EC091734	2.80931
TTC08060	EL610915	2.80575
TTC01984	EC422040	2.79886
TTC03777	EC919323	2.78006
TTC07356	EH668485	2.77833
TTC05700	EH000297	2.77315
TTC07916	EL610738	2.75447
TTC01164	EC092928	2.74888
TTC05453	EH000014	2.74156
TTC04979	EG999467	2.73273
TTC03513	EC919015	2.72757
TTC07430	EH668575	2.72559
TTC05682	EH000272	2.72555
TTC05243	EG999773	2.70904
TTC00505	EC092186	2.70391
TTC01110	EC092869	2.70389
TTC04607	EG630866	2.68821
TTC00128	EC091770	2.68375
TTC01563	EC421610	2.66912
TTC02475	EC917817	2.65916
TTC02701	EC918063	2.6516
TTC08373	EL611286	2.64328
TTC00649	EC092347	2.64196
TTC03715	EC919247	2.63145
TTC02352	EC917678	2.61775
TTC08592	EL611554	2.61764
TTC02583	EC917932	2.61724
TTC00354	EC092018	2.61587
TTC05087	EG999591	2.60498
TTC06976	EH668019	2.59857
TTC00461	EC092140	2.59428
TTC00973	EC092712	2.59242
TTC05163	EG999681	2.59173
TTC06988	EH668033	2.58762
TTC05014	EG999509	2.57712
TTC07635	EH668836	2.56536
TTC01233	EC093008	2.55243
TTC00083	EC091721	2.53742
TTC04854	EG631159	2.53237
TTC06608	EH667560	2.52938
TTC01064	EC092815	2.52843
TTC00222	EC091873	2.52493
TTC01161	EC092925	2.52307
TTC00799	EC092516	2.5202
TTC06151	EH379853	2.51674
TTC05257	EG999792	2.51122
TTC06470	EH667395	2.48685
TTC04098	EG630250	2.48585
TTC02665	EC918024	2.48284
TTC05430	EG999987	2.46336
TTC04922	EG999400	2.45983
TTC01665	EC421713	2.45691
TTC08216	EL611100	2.45524
TTC01707	EC421756	2.42858
TTC00214	EC091865	2.42549
TTC03245	EC918705	2.42523
TTC08418	EL611342	2.42324
TTC04031	EG630163	2.41819
TTC03879	EG629982	2.41395
TTC02960	EC918367	2.41001
TTC06408	EH667322	2.40679
TTC04740	EG631013	2.39893
TTC04187	EG630362	2.39298
TTC08458	EL611390	2.38826
TTC07852	EL610658	2.38039
TTC07115	EH668198	2.38027
TTC00960	EC092699	2.3771
TTC03905	EG630013	2.36453
TTC05464	EH000026	2.3592
TTC05237	EG999763	2.35855
TTC02954	EC918358	2.35383
TTC07076	EH668146	2.34556
TTC04303	EG630502	2.34341
TTC07280	EH668397	2.33065
TTC07300	EH668419	2.32746
TTC03168	EC918612	2.31896
TTC05779	EH000388	2.30766
TTC02618	EC917975	2.30253
TTC00818	EC092539	2.30236
TTC05946	EH379639	2.29284
TTC03292	EC918762	2.28111
TTC02757	EC918126	2.27775
TTC06956	EH667996	2.27476
TTC08049	EL610903	2.25298
TTC05197	EG999719	2.23297
TTC07688	EH668894	2.22699
TTC00812	EC092533	2.22653
TTC04829	EG631127	2.21012
TTC06396	EH667307	2.20982
TTC00746	EC092457	2.20118
TTC08010	EL610859	2.19496
TTC02468	EC917808	2.18432
TTC05118	EG999629	2.18062
TTC03199	EC918648	2.175
TTC08255	EL611150	2.16754
TTC01086	EC092842	2.16265
TTC00196	EC091846	2.15696
TTC05594	EH000170	2.13688
TTC07427	EH668569	2.13626
TTC01504	EC421551	2.13324
TTC00991	EC092732	2.12699
TTC06045	EH379740	2.12018
TTC04710	EG630981	2.10419
TTC05555	EH000131	2.09872
TTC02714	EC918078	2.0942
TTC01886	EC421938	2.0922
TTC08535	EL611484	2.08992
TTC06809	EH667807	2.08901
TTC04190	EG630367	2.08717
TTC05492	EH000060	2.08534
TTC04280	EG630477	2.08514
TTC04169	EG630335	2.08385
TTC08207	EL611091	2.07775
TTC08116	EL610985	2.07639
TTC03735	EC919272	2.07341
TTC04960	EG999443	2.06905
TTC05789	EH000401	2.06289
TTC02493	EC917835	2.05006
TTC08275	EL611173	2.04064
TTC03015	EC918435	2.02668
TTC04525	EG630770	2.0038
TTC01539	EC421586	2.00056
