# Supplementary material for: Microarray gene expression profiles from mature gonad tissues of Atlantic bluefin tuna, Thunnus thynnus in the Gulf of Mexico
Source: BMC Genomics. 2012 Oct 5;13:530. doi: 10.1186/1471-2164-13-530 (PMC3478158; doi:10.1186/1471-2164-13-530)
Supplement: Additional file 2 — Table listing all ESTs represented on the BFT 4X44K microarray detected as significantly differentially over-expressed in T. thynnus male gonad tissue in comparison to female gonad tissue. A total of 536 ESTs are listed. Fold change from the microarray analysis is indicated as well as their putative sequence annotations and accession numbers where available. [file 1471-2164-13-530-S2.xls]

## Sheet: Male supplement
T. thynnus EST identifier	T. thynnus EST Accession Number	Relative Absolute Fold Change	Blast2goannotations	GO biological process	GO cellular component	GO molecular function	GO(Avadis)
TTC07422	EH668563	2.01244	15-hydroxyprostaglandin dehydrogese
TTC01088	EC092844	2.12126	4f2 cell-surface antigen heavy chain		membrane;	protein binding;	GO:0005515|GO:0016020
TTC03742	EC919280	2.25211	4s ribosomal protein s15a	positive regulation of cell proliferation; positive regulation of cell cycle; response to virus; translational elongation;	cytosolic small ribosomal subunit;	structural constituent of ribosome; RNA binding; protein binding;	GO:0003735|GO:0022627|GO:0008284
TTC04020	EG630150	2.52947	4s ribosomal protein s18
TTC03830	EC919377	2.44068	4s ribosomal protein s24	signal transduction; translation;	ribosome;	structural constituent of ribosome; receptor binding; nucleotide binding;	GO:0003735|GO:0005840|GO:0007165
TTC00733	EC092441	2.28243	4s ribosomal protein s7
TTC07994	EL610836	2.42257	6s ribosomal protein l14	translation;	ribosome;	structural constituent of ribosome;	GO:0003735|GO:0005840|GO:0006412
TTC08278	EL611176	2.2829	6s ribosomal protein l23	translation;	nucleolus; ribosome;	structural constituent of ribosome;	GO:0003735|GO:0006412|GO:0005730
TTC05545	EH000121	3.22809	6s ribosomal protein l27
TTC00244	EC091897	2.75901	6s ribosomal protein l27	translation;	ribosome;	structural constituent of ribosome;	GO:0003735|GO:0005840|GO:0006412
TTC02551	EC917898	2.18201	6s ribosomal protein l27a	translation;	ribosome;	structural constituent of ribosome;	GO:0003735|GO:0005840|GO:0006412
TTC07031	EH668087	2.10659	acyl- :cholesterol acyltransferase 2	cholesterol efflux; very-low-density lipoprotein particle assembly; multicellular organismal process; cholesterol esterification;	brush border; microsome;	acyl-CoA binding; cholesterol binding; sterol O-acyltransferase activity;	GO:0033344|GO:0000062|GO:0005903
TTC07453	EH668604	2.11563	acyl- synthetase family member 2
TTC05814	EH000429	4.1736	adenosine deamise domain containing 1 (testis specific)	primary metabolic process; cellular biopolymer metabolic process; spermatogenesis; cell differentiation; gene expression;		RNA binding;	GO:0044238|GO:0003723
TTC02882	EC918272	3.32118	adenylate cyclase 2	intracellular signaling cascade; cAMP biosynthetic process;	dendrite; integral to membrane;	adenylate cyclase activity; magnesium ion binding;	GO:0030425|GO:0007242|GO:0004016
TTC03434	EC918922	6.24612	af479824_1dead box r helicase vasa
TTC03707	EC919239	10.5608	alpha 1c			binding;	GO:0005488
TTC01358	EC093149	3.78046	alpha 1c
TTC00033	EC091669	3.74845	apg4-d protein
TTC07912	EL610733	2.27761	apolipoprotein b
TTC02381	EC917711	5.19366	atp synthase fo subunit 6
TTC00317	EC091978	3.15916	atp synthase lipid-binding mitochondrial precursor	proton transport;	proton-transporting two-sector ATPase complex, proton-transporting domain;		GO:0033177|GO:0015992
TTC03169	EC918614	2.54388	atp synthase lipid-binding mitochondrial precursor	ATP synthesis coupled proton transport;	proton-transporting two-sector ATPase complex, proton-transporting domain;	hydrogen ion transmembrane transporter activity;	GO:0033177|GO:0015078|GO:0015986
TTC04332	EG630536	2.14694	atp synthase lipid-binding mitochondrial precursor
TTC05652	EH000239	4.54744	atp synthase subunit mitochondrial
TTC01251	EC093029	3.03977	atp synthase subunit mitochondrial
TTC05701	EH000298	3.16661	b- isoform cra_a	response to glucose stimulus; negative regulation of insulin secretion; fructose 6-phosphate metabolic process; glycolysis; protein homotetramerization; fructose 1,6-bisphosphate metabolic process;	cytosol; soluble fraction;	6-phosphofructokinase activity; fructose-6-phosphate binding; ATP binding;	GO:0003872|GO:0005829|GO:0009749
TTC04314	EG630514	2.08399	barrier-to-autointegration factor
TTC04208	EG630390	2.6818	bcdin3 domain containing
TTC02349	EC422414	3.75548	beta 6
TTC06832	EH667838	4.83826	beta-microseminoprotein precursor
TTC02437	EC917773	2.08029	bifunctiol purine biosynthesis protein purh	IMP biosynthetic process;		phosphoribosylaminoimidazolecarboxamide formyltransferase activity; IMP cyclohydrolase activity;	GO:0004643|GO:0006188
TTC01113	EC092873	2.21558	btg3 protein
TTC04128	EG630285	3.0901	calpain small subunit 1	proteolysis;	cytoplasm; plasma membrane; nucleus;	calcium-dependent cysteine-type endopeptidase activity; calcium ion binding; protein heterodimerization activity;	GO:0006508|GO:0004198|GO:0005737
TTC06520	EH667453	6.54814	cation transport regulator-like 1
TTC03294	EC918765	3.91205	catr_schdu ame: full=caltractin ame: full=centrin			ATP-dependent helicase activity; calcium ion binding; ATP binding;	GO:0008026
TTC04984	EG999473	3.92337	cd63 antigen
TTC03127	EC918570	7.06272	cdc28 protein kise regulatory subunit 1b	cell proliferation; regulation of cyclin-dependent protein kinase activity; cell division;	nucleoplasm;	kinase activity; protein binding; cyclin-dependent protein kinase regulator activity;	GO:0005654|GO:0008283|GO:0016301
TTC02492	EC917834	4.81566	centrin-1			binding;	GO:0005488
TTC03327	EC918800	25.8352	chromosome 1 open reading frame 7
TTC03364	EC918845	8.81148	coiled-coil domain containing 146
TTC05752	EH000353	3.50339	component of oligomeric golgi complex 4		Golgi transport complex;	protein binding;	GO:0005515|GO:0017119
TTC04973	EG999461	2.32656	ctd (carboxy-termil r polymerase polypeptide a) small phosphatase-like b		nucleus;	phosphoprotein phosphatase activity;	GO:0005634|GO:0004721
TTC06559	EH667503	2.29807	c-type lysozyme
TTC06791	EH667785	2.57177	cytidine deamise
TTC07267	EH668382	5.40063	cytochrome b	transport; respiratory electron transport chain;	mitochondrial inner membrane; integral to membrane;	oxidoreductase activity; electron carrier activity; iron ion binding;	GO:0016491|GO:0005743|GO:0006810
TTC04326	EG630529	2.44404	cytochrome b-c1 complex subunit 1	mitochondrial electron transport, ubiquinol to cytochrome c;	mitochondrial membrane;	ubiquinol-cytochrome-c reductase activity; electron carrier activity;	GO:0006122|GO:0008121|GO:0031966
TTC03657	EC919181	2.18119	cytochrome b-c1 complex subunit mitochondrial precursor
TTC05736	EH000336	2.72247	cytochrome c oxidase polypeptide viii- mitochondrial precursor
TTC08513	EL611459	4.15964	cytochrome c oxidase subunit 1		cell part;		GO:0044464
TTC00288	EC091948	2.02689	cytochrome c oxidase subunit 4 isoform mitochondrial precursor
TTC08126	EL610995	8.91849	cytochrome c oxidase subunit i	metabolic process;	membrane;	transition metal ion binding;	GO:0016020|GO:0008152|GO:0046914
TTC07193	EH668291	8.02811	cytochrome c oxidase subunit i
TTC04995	EG999487	6.54096	cytochrome c oxidase subunit i
TTC05577	EH000153	6.33542	cytochrome c oxidase subunit i
TTC02635	EC917992	5.57217	cytochrome c oxidase subunit i		cell part;		GO:0044464
TTC03009	EC918428	5.48027	cytochrome c oxidase subunit i		cell part;		GO:0044464
TTC03675	EC919202	5.21816	cytochrome c oxidase subunit i	aerobic respiration; transport; electron transport chain;	mitochondrial inner membrane; integral to membrane;	copper ion binding; electron carrier activity; heme binding; cytochrome-c oxidase activity;	GO:0009060|GO:0005507|GO:0005743
TTC05250	EG999781	4.88542	cytochrome c oxidase subunit i
TTC07532	EH668698	4.26127	cytochrome c oxidase subunit i
TTC03319	EC918792	4.02458	cytochrome c oxidase subunit i	aerobic respiration;	integral to membrane; mitochondrion;	electron carrier activity; heme binding;	GO:0009055|GO:0009060|GO:0016021
TTC02797	EC918172	3.37104	cytochrome c oxidase subunit ii
TTC08043	EL610894	4.21677	cytochrome c oxidase subunit iii
TTC02969	EC918377	4.00211	cytochrome c oxidase subunit iii
TTC02518	EC917862	3.85567	cytochrome c oxidase subunit iii
TTC03806	EC919353	3.11732	cytochrome c oxidase subunit iii
TTC00371	EC092037	5.08986	cytochrome c oxidase subunit vib isoform 1
TTC03424	EC918912	2.09887	cytochrome c oxidase subunit vib isoform 1		mitochondrion;	cytochrome-c oxidase activity;	GO:0005739|GO:0004129
TTC03405	EC918892	4.27852	cytochrome oxidase subunit i	oxidation reduction; generation of precursor metabolites and energy;	membrane; mitochondrion;	oxidoreductase activity; iron ion binding;	GO:0016020|GO:0016491|GO:0055114
TTC01023	EC092766	2.96362	cytoplasmic dynein 1 heavy chain 1	microtubule-based movement; proteolysis;	dynein complex;	ATPase activity; ATP binding; cysteine-type endopeptidase activity; microtubule motor activity;	GO:0030286|GO:0016887|GO:0007018
TTC05722	EH000321	6.665	dead (asp-glu-ala-asp) box polypeptide 4			helicase activity; nucleotide binding;	GO:0004386
TTC05764	EH000369	7.00263	dead (asp-glu-ala-asp) box polypeptide 43		intracellular;	RNA binding; ATP-dependent RNA helicase activity;	GO:0003723|GO:0005622
TTC08521	EL611468	3.96309	dh dehydrogese 1 alpha	mitochondrial electron transport, NADH to ubiquinone;	mitochondrial respiratory chain complex I;	NADH dehydrogenase (ubiquinone) activity;	GO:0006120|GO:0005747|GO:0008137
TTC08689	EL611664	4.36779	dh dehydrogese 1 alpha subcomplex subunit 1	transport; electron transport chain;	mitochondrial respiratory chain complex I; integral to membrane;		GO:0005747|GO:0006810
TTC04871	EG999341	4.66171	dh dehydrogese 1 alpha subcomplex subunit 13
TTC00704	EC092407	3.44278	dh dehydrogese 1 alpha subcomplex subunit 6
TTC08382	EL611296	2.3014	dh dehydrogese 1 beta 18kda		cell part;		GO:0044464
TTC02949	EC918352	2.33632	dh dehydrogese 1 beta subcomplex subunit mitochondrial precursor
TTC05210	EG999734	3.05851	dh dehydrogese fe-s protein 5
TTC05807	EH000422	2.24143	dh dehydrogese fe-s protein isoform cra_a	cellular metabolic process;	mitochondrion;	binding;	GO:0044237|GO:0005488|GO:0005739
TTC07099	EH668175	2.07498	dihydrolipoamide s-succinyltransferase	tricarboxylic acid cycle;	oxoglutarate dehydrogenase complex; mitochondrial matrix; nucleus;	chaperone binding; dihydrolipoyllysine-residue succinyltransferase activity; heat shock protein binding; lipoic acid binding;	GO:0051087|GO:0006099|GO:0045252
TTC02589	EC917938	12.5799	dynein light chain cytoplasmic	intracellular transport; synaptic target recognition; microtubule-based process;	dynein complex; plasma membrane; myosin complex; cytosol; microtubule;	cytoskeletal protein binding; microtubule motor activity;	GO:0008092|GO:0030286|GO:0046907
TTC02577	EC917926	18.3857	ef-hand calcium binding domain 2
TTC08454	EL611386	3.48112	elongation factor 1-beta
TTC03446	EC918936	3.07303	envelope polyprotein
TTC03362	EC918843	14.3225	eukaryotic translation elongation factor 1 alpha 2			binding;	GO:0005488
TTC05153	EG999669	33.9125	fatty acid binding protein brain
TTC05128	EG999641	6.55548	fatty acid-binding intestil
TTC06795	EH667790	3.10869	fibrinogen alpha chain
TTC07841	EL610643	2.66941	formiminotransferase cyclodeamise	cellular metabolic process;		catalytic activity;	GO:0044237|GO:0003824
TTC05657	EH000244	2.93946	forty-two-three domain containing 1
TTC04904	EG999382	4.53879	gamma-aminobutyric acid receptor-associated 1			receptor activity;	GO:0004872
TTC05550	EH000126	3.43136	glutamise isoform 1	synaptic transmission; glutamine catabolic process; behavior;	mitochondrial matrix;	glutaminase activity;	GO:0007268|GO:0004359|GO:0005759
TTC06788	EH667782	2.35344	glutathione s-transferase theta-1
TTC05796	EH000409	2.1471	g-protein siglling modulator 2 (ags3- elegans)
TTC05831	EH000452	4.87914	h2a histone member v	nucleosome assembly; multicellular organismal development; translation;	ribosome; nucleosome; nucleus;	DNA binding; structural constituent of ribosome; RNA binding;	GO:0005840|GO:0003677|GO:0006334
TTC08158	EL611032	4.2483	heat shock factor-binding protein 1	negative regulation of transcription from RNA polymerase II promoter; response to stress;	nucleus;	transcription corepressor activity;	GO:0005634|GO:0003714|GO:0000122
TTC01248	EC093024	3.77497	heat shock protein 9 beta
TTC07870	EL610680	3.13029	heat shock protein 9 beta
TTC04589	EG630844	2.17847	homolog precursor
TTC03063	EC918492	10.9269	horma domain containing 1
TTC03150	EC918594	10.1817	horma domain containing 1	mitosis;	nucleus;		GO:0005634|GO:0007067
TTC03284	EC918753	8.20642	horma domain containing 1
TTC03029	EC918455	6.0858	hydrocephalus inducing
TTC04121	EG630276	3.5746	ik cytokine
TTC02733	EC918102	7.87156	importin partial
TTC02407	EC917738	8.21161	isoform cra_a
TTC00191	EC091841	7.65545	isoform cra_a
TTC04359	EG630570	4.58199	isoform cra_a
TTC02759	EC918128	2.44699	isoform cra_c
TTC00246	EC091899	14.4453	k1191_danre ame: full=upf498 protein kiaa1191 homolog
TTC04896	EG999373	8.41063	kiaa141 protein	microtubule-based movement; ciliary or flagellar motility;	cilium; axonemal dynein complex; microtubule;	ATPase activity; ATP binding; microtubule motor activity;	GO:0005929|GO:0016887|GO:0007018
TTC08751	EL611739	4.26055	kiaa854 protein	regulation of transcription, DNA-dependent;	nucleus;	metal ion binding; protein binding; transcription factor activity;	GO:0005634|GO:0046872|GO:0006355
TTC01338	EC093128	5.65869	kinetochore protein spc24
TTC00052	EC091688	5.41578	kinetochore protein spc24
TTC03358	EC918839	2.48187	kiz_danre ame: full=centrosomal protein kizu
TTC03441	EC918929	10.7161	ktu_oryla ame: full=protein kintoun
TTC02883	EC918274	25.3056	large subunit gtpase 1 homolog ( cerevisiae)	nuclear export;	Cajal body; endoplasmic reticulum;	GTP binding;	GO:0015030|GO:0005525|GO:0051168
TTC03893	EG629997	14.2161	light chain 4		intracellular non-membrane-bounded organelle;		GO:0043232
TTC06462	EH667386	3.62602	-like 1	transcription; DNA recombination;	NuA4 histone acetyltransferase complex;	protein binding; DNA helicase activity; ATP binding;	GO:0005515|GO:0035267|GO:0006350
TTC03389	EC918873	5.12713	lin-52 homolog
TTC00609	EC092302	12.7823	loc446971 protein			ligase activity; binding;	GO:0016874
TTC03261	EC918724	21.4031	loc49617 protein
TTC05969	EH379662	2.1335	low density lipoprotein receptor	response to estrogen stimulus; cholesterol transport; lipoprotein catabolic process; cholesterol homeostasis; cellular component organization; cholesterol metabolic process;	caveola; endosome; intracellular organelle part; organelle membrane;	low-density lipoprotein receptor activity; very-low-density lipoprotein receptor activity;	GO:0043627|GO:0005901|GO:0005041
TTC06569	EH667515	2.32262	macro domain-containing protein 1		mitochondrion;	transferase activity;	GO:0016740|GO:0005739
TTC04148	EG630309	9.48889	methyltransferase 1 domain containing			methyltransferase activity;	GO:0008168
TTC05039	EG999537	2.58448	methyltransferase like 9			transferase activity;	GO:0016740
TTC07098	EH668174	7.21638	mgc18395 protein	proteolysis;		metallocarboxypeptidase activity; zinc ion binding;	GO:0006508|GO:0004181
TTC01644	EC421692	2.54117	mgc82781 protein	positive regulation of mitotic cell cycle; ubiquitin-dependent protein catabolic process; histone deubiquitination; embryonic development; positive regulation of transcription;	SAGA complex;	H4 histone acetyltransferase activity; ubiquitin thiolesterase activity; zinc ion binding; ubiquitin-specific protease activity;	GO:0010485|GO:0045931|GO:0000124
TTC01135	EC092898	2.45683	mgc84354 protein
TTC06926	EH667956	2.06017	mhc class i heavy chain
TTC02687	EC918047	2.34272	minichromosome maintence complex component 6	DNA replication initiation; DNA unwinding during replication;	nucleoplasm;	identical protein binding; single-stranded DNA binding; DNA helicase activity; ATP binding;	GO:0005654|GO:0042802|GO:0006270
TTC04411	EG630630	2.09942	mtch1 protein
TTC03332	EC918812	5.53403	multiprotein bridging	regulation of lipid metabolic process; positive regulation of DNA binding; regulation of transcription, DNA-dependent; endothelial cell differentiation; multicellular organismal development;	transcription factor TFIID complex; cytoplasm;	calmodulin binding; sequence-specific DNA binding; transcription factor activity; histone acetyltransferase activity; transcription coactivator activity; methyltransferase activity;	GO:0019216|GO:0005516|GO:0005669
TTC03381	EC918865	5.53115	novel protein
TTC05715	EH000314	14.0975	nucleoside diphosphate kise 7	GTP biosynthetic process; CTP biosynthetic process; UTP biosynthetic process;		nucleoside diphosphate kinase activity; ATP binding;	GO:0006183|GO:0004550
TTC06797	EH667792	2.11755	nucleoside phosphorylase			transferase activity;	GO:0016740
TTC02532	EC917876	2.40971	ny-ren-58 antigen
TTC00771	EC092483	2.44454	orm1-like 2 ( cerevisiae) isoform cra_a
TTC04862	EG631167	2.94045	otu ubiquitin aldehyde binding 2
TTC04191	EG630368	2.05867	pericentriolar material 1	centrosome organization; cilium assembly;	nonmotile primary cilium; centriolar satellite;	protein binding;	GO:0005515|GO:0031513|GO:0051297
TTC04097	EG630248	2.01085	phosphatidylinositol-glycan biosynthesis class f protein		membrane part;		GO:0044425
TTC03444	EC918932	4.1144	piwil2 protein
TTC01777	EC421827	2.08751	pol polyprotein
TTC03267	EC918730	2.60635	pol-like protein
TTC05400	EG999950	3.4107	poly binding nuclear 1	mRNA polyadenylation;	cytoplasm; nucleus;	poly(A) binding;	GO:0008143|GO:0005737|GO:0006378
TTC02778	EC918149	2.64892	polyubiquitin
TTC07104	EH668182	2.1144	PREDICTED: hypothetical protein [Gallus gallus]
TTC03208	EC918660	28.605	PREDICTED: si:dkey-85n7.3 [Danio rerio]
TTC08764	EL611753	3.30833	PREDICTED: similar to MMAC1 [Pan troglodytes]
TTC00186	EC091835	6.91118	probable tr pseudouridine synthase 2
TTC03700	EC919231	5.33415	probable tr pseudouridine synthase 2
TTC00258	EC091912	2.96431	proteasome subunit alpha type-3			hydrolase activity;	GO:0016787
TTC02403	EC917734	2.83503	proteasome subunit alpha type-3	ubiquitin-dependent protein catabolic process;	proteasome core complex; cytosol;	threonine-type endopeptidase activity;	GO:0006511|GO:0005839|GO:0004298
TTC02825	EC918202	3.54058	proteasome subunit alpha type-6			hydrolase activity;	GO:0016787
TTC05177	EG999696	2.26756	proteasome subunit beta type-1-a	ubiquitin-dependent protein catabolic process;	proteasome core complex; cytosol;	threonine-type endopeptidase activity;	GO:0006511|GO:0005839|GO:0004298
TTC02558	EC917905	3.59254	proteasome subunit beta type-2	ubiquitin-dependent protein catabolic process;	proteasome core complex; nucleus; cytosol;	threonine-type endopeptidase activity;	GO:0006511|GO:0005839|GO:0004298
TTC04219	EG630405	3.70383	protein (peptidyl-prolyl cis trans isomerase) nima- 4
TTC03479	EC918976	5.90629	protein arginine methyltransferase 5
TTC03490	EC918989	2.27127	protein disulfide isomerase family member 4
TTC02523	EC917867	6.64451	protein kise delta	cellular process;		metal ion binding; protein serine/threonine kinase activity; nucleotide binding;	GO:0046872|GO:0009987
TTC08480	EL611417	2.51448	protein phosphatase 1 (formerly 2c)-like	MAPKKK cascade; transmembrane receptor protein serine/threonine kinase signaling pathway; protein amino acid dephosphorylation;	protein serine/threonine phosphatase complex; integral to membrane;	manganese ion binding; protein serine/threonine phosphatase activity; protein binding; magnesium ion binding;	GO:0030145|GO:0000165|GO:0008287
TTC08231	EL611118	2.51041	purine nucleoside phosphorylase	positive regulation of developmental process; positive regulation of lymphocyte activation; response to stimulus; purine nucleoside catabolic process;		transferase activity, transferring glycosyl groups;	GO:0016757|GO:0051094
TTC00272	EC091930	2.54237	r-binding protein 8a	RNA processing;	cytoplasm; nucleus;	RNA binding; nucleotide binding;	GO:0006396|GO:0005737|GO:0003723
TTC00721	EC092427	2.18758	rbx1 protein		cytosol;	protein binding;	GO:0005515|GO:0005829
TTC03409	EC918897	13.7674	rec8 homolog
TTC03560	EC919070	2.28137	rec8 homolog
TTC02444	EC917781	2.43484	reverse transcriptase-like protein
TTC02938	EC918341	3.06702	ribosomal protein l15		intracellular;		GO:0005622
TTC03763	EC919304	3.17735	ribosomal protein s15
TTC03326	EC918799	3.05986	ribosomal protein s16
TTC04115	EG630269	2.4416	ribosomal protein s29	embryonic development; regulation of cell cycle; translational elongation;	cytosolic small ribosomal subunit;	structural constituent of ribosome; protein binding; zinc ion binding;	GO:0003735|GO:0022627|GO:0009790
TTC05759	EH000364	8.53516	ribosome maturation protein sbds
TTC05526	EH000097	3.44593	riken cd 11134a24 gene	response to retinoic acid;	cytoplasm;		GO:0005737|GO:0032526
TTC05126	EG999638	3.99271	ring finger protein 213
TTC00548	EC092236	3.72739	ring-box protein 2			zinc ion binding; protein binding;	GO:0008270
TTC03115	EC918555	3.573	sec24 member c ( cerevisiae)
TTC05749	EH000350	3.33388	small nuclear ribonucleoprotein polypeptide g	spliceosomal snRNP biogenesis; spliceosome assembly;	nucleoplasm; spliceosome; small nuclear ribonucleoprotein complex; cytosol;	RNA binding; protein binding;	GO:0005654|GO:0000387|GO:0003723
TTC02433	EC917769	3.35268	solute carrier family 1 (neurol epithelial high affinity glutamate system xag) member 1	protein homooligomerization; L-glutamate transport;	membrane;	glutamate binding; sodium:dicarboxylate symporter activity; protein binding; glutamate:sodium symporter activity;	GO:0051260|GO:0016020|GO:0016595
TTC05422	EG999977	13.7501	spermatogenesis associated 4
TTC03815	EC919362	2.18579	splicing factor u2af 35 kda subunit (u2 auxiliary factor 35 kda subunit) (u2 snrnp auxiliary factor small subunit)	RNA splicing;	nuclear part; ribonucleoprotein complex;	protein binding;	GO:0005515|GO:0044428|GO:0008380
TTC02563	EC917910	9.94831	structural maintence of chromosomes 1b	cell cycle;	cytoplasm; intracellular organelle;	nucleotide binding;	GO:0005737|GO:0000166|GO:0007049
TTC03606	EC919120	7.63594	swi snf matrix actin dependent regulator of subfamily member 2	regulation of cellular process;	nucleoplasm;	protein binding; hydrolase activity;	GO:0005654|GO:0005515|GO:0050794
TTC02745	EC918114	12.361	syptonemal complex protein 3	female meiosis sister chromatid cohesion; synaptonemal complex assembly; spermatogenesis; achiasmate meiosis I; mitosis; negative regulation of apoptosis;	male germ cell nucleus; transverse filament; lateral element;	protein heterodimerization activity;	GO:0001673|GO:0046982|GO:0007066
TTC00176	EC091824	2.71823	tar (hiv-1) r binding protein 2
TTC03558	EC919068	3.45239	tcdd-inducible poly(adp-ribose) polymerase			protein binding;	GO:0005515
TTC02749	EC918118	12.6098	t-complex-associated testis expressed 1
TTC05519	EH000090	18.2007	tctex1d1-b protein
TTC05755	EH000358	11.5652	tctex1d1-b protein
TTC04051	EG630188	3.55776	thump domain containing 3
TTC03406	EC918893	3.52496	thyrotropin-releasing hormone degrading enzyme	cell-cell signaling; signal transduction;	integral to plasma membrane;	metal ion binding; aminopeptidase activity;	GO:0005887|GO:0046872|GO:0007267
TTC05157	EG999674	5.75131	tns1 protein
TTC05249	EG999780	2.28569	tpa_inf: two pore channel 3	ion transport;	membrane;	ion channel activity;	GO:0016020|GO:0006811|GO:0005216
TTC08596	EL611558	2.89864	tr exportin
TTC07194	EH668292	5.07045	transferrin
TTC03047	EC918474	2.49132	translocase of outer mitochondrial membrane 2 homolog	protein import into mitochondrion;	mitochondrial outer membrane translocase complex; integral to membrane;	P-P-bond-hydrolysis-driven protein transmembrane transporter activity; unfolded protein binding;	GO:0043681|GO:0005742|GO:0015450
TTC03494	EC918995	6.85456	transmembrane protein 8
TTC05724	EH000323	2.30225	trm112-like protein
TTC04206	EG630388	3.4897	tubulin beta-2c chain
TTC05699	EH000296	4.95511	tudor domain-containing protein 6 (antigen ny-co-45) (cancer testis antigen ) ( )
TTC03210	EC918662	3.34459	tumor necrosis factor receptor superfamily member 6 precursor
TTC03544	EC919052	2.65589	ubiquinol-cytochrome c reductase binding protein	transport; mitochondrial electron transport, ubiquinol to cytochrome c;	mitochondrial inner membrane;	ubiquinol-cytochrome-c reductase activity;	GO:0008121|GO:0005743|GO:0006810
TTC05689	EH000284	2.02507	ubiquinol-cytochrome c rieske iron-sulfur polypeptide 1	oxidation reduction;		ubiquinol-cytochrome-c reductase activity; electron carrier activity; 2 iron, 2 sulfur cluster binding;	GO:0008121|GO:0055114
TTC04366	EG630579	2.35537	ubiquitin
TTC03930	EG630045	2.48378	ubiquitin (ribosomal protein l4)			protein binding;	GO:0005515
TTC04223	EG630410	3.3252	ubiquitin c	axon guidance; ER-associated protein catabolic process; positive regulation of transcription; regulation of synaptic plasticity; protein ubiquitination; positive regulation of ubiquitin-protein ligase activity during mitotic cell cycle; long-term strength	nucleoplasm; cytosol;	transcription regulator activity; protein binding;	GO:0030528|GO:0005654|GO:0007411
TTC00867	EC092595	2.45883	ubiquitin isoform cra_a
TTC03650	EC919173	2.32978	ubiquitin thioesterase otub1	immune response; modification-dependent protein catabolic process;		cysteine-type peptidase activity;	GO:0006955|GO:0008234
TTC03049	EC918477	2.64381	ubr4 protein		cell part;		GO:0044464
TTC02417	EC917749	11.9746	unmed protein product [Tetraodon nigroviridis]
TTC05449	EH000010	4.37008	unmed protein product [Tetraodon nigroviridis]
TTC05683	EH000273	3.44321	unmed protein product [Tetraodon nigroviridis]
TTC03656	EC919180	3.18921	unmed protein product [Tetraodon nigroviridis]
TTC08147	EL611018	3.05952	unmed protein product [Tetraodon nigroviridis]
TTC07617	EH668813	2.89886	unmed protein product [Tetraodon nigroviridis]
TTC04726	EG630997	2.74397	unmed protein product [Tetraodon nigroviridis]
TTC05457	EH000019	2.21918	unmed protein product [Tetraodon nigroviridis]
TTC07783	EL610558	3.92078	uridine phosphorylase 1	uridine metabolic process; nucleotide catabolic process; pyrimidine nucleotide metabolic process;	cytoplasm;	uridine phosphorylase activity;	GO:0004850|GO:0046108|GO:0005737
TTC03842	EC919389	3.74429	vasa-like protein
TTC08821	AM076795	3.44226	vitellogenin b				GO:0006869|GO:0005319
TTC07648	EH668850	2.61134	warm temperature acclimation protein 65 kda-2
TTC08594	EL611556	20.6777	warm-temperature-acclimation-related-65 kda- -protein
TTC06479	EH667407	13.993	warm-temperature-acclimation-related-65kda- -protein
TTC06931	EH667961	8.47064	warm-temperature-acclimation-related-65kda- -protein
TTC06774	EH667760	8.25621	warm-temperature-acclimation-related-65kda- -protein
TTC06961	EH668001	7.61545	warm-temperature-acclimation-related-65kda- -protein
TTC06455	EH667379	6.91162	warm-temperature-acclimation-related-65kda- -protein
TTC00010	EC091642	2.10159	wd repeat-containing protein 82			actin binding;	GO:0003779
TTC03164	EC918608	6.36364	wdfy4 protein
TTC02899	EC918293	3.46686	zinc finger protein 229
TTC05793	EH000406	3.23287	zinc finger protein 292
TTC03601	EC919114	3.27968	zinc finger protein 294
TTC02390	EC917721	43.6195
TTC05455	EH000016	38.0994
TTC05582	EH000158	26.3641
TTC03491	EC918990	25.0483
TTC05775	EH000384	24.4597
TTC02508	EC917852	22.957
TTC02570	EC917917	22.2762
TTC05615	EH000197	20.919
TTC02903	EC918300	20.2374
TTC02766	EC918136	18.1889
TTC08254	EL611148	18.1655
TTC02604	EC917957	17.7976
TTC05650	EH000237	17.0225
TTC04891	EG999368	15.1243
TTC05215	EG999739	14.0828
TTC05255	EG999788	13.6122
TTC02658	EC918017	13.582
TTC05264	EG999800	13.1588
TTC02776	EC918147	13.1286
TTC04938	EG999417	13.0873
TTC05052	EG999552	12.368
TTC00595	EC092286	12.2789
TTC01598	EC421645	11.9244
TTC02445	EC917782	11.8841
TTC07429	EH668572	11.5427
TTC03233	EC918690	11.5263
TTC01508	EC421555	11.1694
TTC03062	EC918491	11.0254
TTC02380	EC917710	10.9497
TTC03676	EC919203	10.7406
TTC08219	EL611103	10.7368
TTC03556	EC919066	10.409
TTC07544	EH668714	10.3212
TTC05277	EG999814	10.2497
TTC03762	EC919302	10.0892
TTC01681	EC421729	9.91515
TTC05135	EG999648	9.82869
TTC02283	EC422346	8.9984
TTC03604	EC919118	8.85311
TTC03206	EC918658	8.50141
TTC01495	EC421542	8.26221
TTC03994	EG630118	7.91333
TTC02392	EC917723	7.82688
TTC03117	EC918558	7.80063
TTC03831	EC919378	7.72302
TTC05869	EH000499	7.70749
TTC01533	EC421580	7.64839
TTC02502	EC917846	7.55798
TTC04026	EG630157	7.39735
TTC02350	EC917676	7.27371
TTC03445	EC918934	7.16992
TTC03533	EC919039	7.16044
TTC07344	EH668470	7.08678
TTC03488	EC918985	6.79652
TTC02357	EC917683	6.74712
TTC02488	EC917830	6.55563
TTC03854	EC919406	6.51198
TTC02595	EC917946	6.48599
TTC02493	EC917835	6.39551
TTC05193	EG999715	6.30955
TTC04921	EG999399	6.3025
TTC02656	EC918015	6.29569
TTC03200	EC918650	6.28113
TTC04744	EG631017	6.16379
TTC02663	EC918022	6.11959
TTC03388	EC918872	6.11448
TTC01434	EC421480	6.09671
TTC06466	EH667391	5.99803
TTC06928	EH667958	5.9536
TTC08783	EL611773	5.88099
TTC00606	EC092299	5.86243
TTC05124	EG999635	5.76243
TTC02075	EC422133	5.71257
TTC03247	EC918708	5.61848
TTC05053	EG999553	5.52518
TTC08133	EL611003	5.46199
TTC06388	EH667298	5.46045
TTC03159	EC918603	5.39425
TTC06013	EH379706	5.38717
TTC05592	EH000168	5.37402
TTC03480	EC918977	5.36428
TTC05709	EH000306	5.32753
TTC03139	EC918583	5.30483
TTC08794	EL611785	5.26305
TTC02856	EC918241	5.24539
TTC05137	EG999650	5.18292
TTC04569	EG630821	5.14703
TTC02984	EC918396	5.13627
TTC08651	EL611618	5.08052
TTC06305	EH380019	5.06085
TTC05359	EG999906	4.92306
TTC01739	EC421788	4.8659
TTC02568	EC917915	4.85703
TTC03459	EC918951	4.85692
TTC03718	EC919250	4.84101
TTC06492	EH667420	4.82329
TTC05410	EG999961	4.72571
TTC03484	EC918981	4.70189
TTC03379	EC918863	4.67351
TTC05980	EH379673	4.63151
TTC01654	EC421702	4.63143
TTC05377	EG999924	4.54509
TTC03648	EC919171	4.53399
TTC01943	EC421996	4.52618
TTC03858	EC919411	4.51586
TTC01823	EC421873	4.51362
TTC02479	EC917821	4.46761
TTC05537	EH000109	4.37089
TTC04971	EG999458	4.35505
TTC05026	EG999524	4.23427
TTC05949	EH379642	4.21127
TTC03105	EC918543	4.12941
TTC03056	EC918484	4.11533
TTC05366	EG999913	4.09459
TTC05100	EG999607	4.06511
TTC07483	EH668640	4.0572
TTC04539	EG630785	4.00673
TTC07881	EL610693	3.96658
TTC04986	EG999476	3.93769
TTC05591	EH000167	3.9326
TTC02725	EC918092	3.92412
TTC02963	EC918371	3.80188
TTC03492	EC918993	3.79797
TTC08399	EL611319	3.68214
TTC04535	EG630780	3.62864
TTC06847	EH667857	3.59555
TTC03114	EC918554	3.5952
TTC06333	EH380050	3.58081
TTC06242	EH379948	3.57574
TTC08668	EL611637	3.55991
TTC00550	EC092238	3.5448
TTC07319	EH668440	3.54336
TTC03223	EC918679	3.54294
TTC04957	EG999440	3.53125
TTC04978	EG999466	3.51112
TTC03609	EC919124	3.50386
TTC03442	EC918930	3.48577
TTC04537	EG630782	3.48058
TTC06143	EH379845	3.443
TTC04089	EG630239	3.43686
TTC04948	EG999430	3.4275
TTC06282	EH379991	3.40526
TTC07437	EH668585	3.35576
TTC03113	EC918553	3.35361
TTC07423	EH668564	3.35166
TTC08267	EL611164	3.32608
TTC03202	EC918652	3.29821
TTC05186	EG999707	3.26127
TTC05244	EG999774	3.26032
TTC06108	EH379806	3.25967
TTC05456	EH000018	3.24638
TTC03467	EC918964	3.21069
TTC07041	EH668101	3.20863
TTC02831	EC918208	3.20616
TTC06495	EH667423	3.17599
TTC03801	EC919348	3.17562
TTC07419	EH668560	3.16906
TTC03629	EC919149	3.14519
TTC01691	EC421739	3.13313
TTC06071	EH379767	3.0801
TTC08593	EL611555	3.04529
TTC05999	EH379692	3.04361
TTC05776	EH000385	3.02196
TTC05479	EH000042	3.00425
TTC04506	EG630747	2.98968
TTC07163	EH668256	2.98083
TTC03423	EC918911	2.98027
TTC02509	EC917853	2.94692
TTC04392	EG630608	2.94446
TTC02628	EC917985	2.93436
TTC08734	EL611716	2.89536
TTC03195	EC918644	2.86887
TTC05627	EH000209	2.86314
TTC02572	EC917919	2.85784
TTC05603	EH000182	2.83189
TTC04649	EG630911	2.81525
TTC08709	EL611687	2.81137
TTC07261	EH668374	2.78938
TTC03845	EC919393	2.78896
TTC06901	EH667922	2.78244
TTC04965	EG999448	2.76954
TTC01779	EC421829	2.7622
TTC02809	EC918185	2.73638
TTC06301	EH380014	2.73083
TTC07473	EH668628	2.72311
TTC02925	EC918324	2.70867
TTC01853	EC421904	2.70857
TTC03636	EC919158	2.70582
TTC06180	EH379883	2.7049
TTC08569	EL611527	2.69841
TTC07011	EH668061	2.69698
TTC03310	EC918783	2.67855
TTC03570	EC919081	2.6608
TTC01951	EC422004	2.65738
TTC02990	EC918406	2.63487
TTC05698	EH000295	2.63176
TTC06629	EH667581	2.62662
TTC03668	EC919193	2.62193
TTC08014	EL610863	2.6214
TTC03856	EC919409	2.61173
TTC01745	EC421794	2.5977
TTC05290	EG999829	2.5902
TTC05261	EG999796	2.58994
TTC08491	EL611431	2.58992
TTC02668	EC918027	2.58534
TTC03265	EC918728	2.581
TTC07348	EH668477	2.57283
TTC03496	EC918997	2.57172
TTC06603	EH667555	2.56912
TTC03951	EG630070	2.56874
TTC04884	EG999359	2.53386
TTC08080	EL610936	2.52701
TTC01212	EC092983	2.5156
TTC07691	EH668897	2.51391
TTC02053	EC422110	2.51104
TTC05624	EH000206	2.50626
TTC05900	EH379593	2.49629
TTC03109	EC918547	2.47529
TTC02101	EC422159	2.46709
TTC03765	EC919307	2.44482
TTC02255	EC422317	2.4414
TTC00831	EC092552	2.44067
TTC06262	EH379970	2.43587
TTC02500	EC917844	2.42622
TTC00429	EC092103	2.41325
TTC03498	EC918999	2.409
TTC08297	EL611198	2.40879
TTC06261	EH379969	2.40422
TTC05318	EG999863	2.39904
TTC02027	EC422083	2.39449
TTC02233	EC422295	2.37727
TTC02643	EC918002	2.36716
TTC05538	EH000111	2.36567
TTC01550	EC421597	2.35323
TTC06802	EH667799	2.34396
TTC05525	EH000096	2.34144
TTC05396	EG999946	2.30301
TTC03003	EC918420	2.29768
TTC01917	EC421970	2.29625
TTC02945	EC918348	2.29311
TTC06866	EH667879	2.29169
TTC02197	EC422258	2.27648
TTC07297	EH668415	2.26636
TTC03024	EC918449	2.259
TTC02373	EC917702	2.24878
TTC00197	EC091847	2.24697
TTC03694	EC919223	2.24505
TTC05241	EG999771	2.24399
TTC03311	EC918784	2.2434
TTC00083	EC091721	2.23119
TTC03315	EC918788	2.22442
TTC02842	EC918225	2.21363
TTC03743	EC919281	2.21345
TTC02424	EC917757	2.20417
TTC05344	EG999890	2.19421
TTC03111	EC918550	2.17756
TTC02811	EC918187	2.16959
TTC01530	EC421577	2.16906
TTC05063	EG999564	2.16362
TTC03607	EC919121	2.16132
TTC03095	EC918532	2.15262
TTC01437	EC421483	2.14208
TTC01619	EC421666	2.13063
TTC08316	EL611220	2.13059
TTC07461	EH668612	2.1147
TTC05395	EG999945	2.1087
TTC06427	EH667346	2.10739
TTC03779	EC919325	2.10652
TTC02794	EC918168	2.10564
TTC06109	EH379807	2.10518
TTC06943	EH667978	2.10303
TTC02498	EC917842	2.10109
TTC02428	EC917762	2.09778
TTC06607	EH667559	2.09528
TTC06051	EH379746	2.0945
TTC05144	EG999658	2.09295
TTC06386	EH667296	2.09105
TTC03740	EC919277	2.09042
TTC01679	EC421727	2.08578
TTC01735	EC421784	2.07226
TTC00691	EC092393	2.07152
TTC06224	EH379928	2.06897
TTC03263	EC918726	2.06643
TTC05283	EG999820	2.06034
TTC01922	EC421975	2.05996
TTC06043	EH379738	2.05926
TTC01391	EC421437	2.05405
TTC07979	EL610817	2.05252
TTC06133	EH379834	2.04815
TTC08694	EL611669	2.04742
TTC06072	EH379768	2.04207
TTC06951	EH667989	2.03806
TTC06921	EH667950	2.03472
TTC03684	EC919211	2.03466
TTC02034	EC422090	2.0322
TTC08087	EL610948	2.03186
TTC01875	EC421927	2.02906
TTC03336	EC918817	2.02801
TTC07336	EH668461	2.02415
TTC07376	EH668509	2.0209
TTC06922	EH667951	2.01129
TTC07452	EH668603	2.00952
TTC01411	EC421457	2.00698
TTC03524	EC919028	2.00187
